# Supplementary material for: Knowledge and Awareness of Myopia Among Parents and Teachers of Schoolchildren Aged 6–15 Years in Beirut, Lebanon
Source: Vision (Basel). 2026 Feb 12;10(1):11. doi: 10.3390/vision10010011 (PMC12922107; doi:10.3390/vision10010011)
Supplement: Supplementary file 1 [file vision-10-00011-s001.zip]

Archive with 1 entries (1 files):
- vision-3977794-SI.pdf
